# Supplementary material for: Ultrastructure and Spectral Characteristics of the Compound Eye of Asiophrida xanthospilota (Baly, 1881) (Coleoptera, Chrysomelidae)
Source: Insects. 2024 Jul 13;15(7):532. doi: 10.3390/insects15070532 (PMC11277293; doi:10.3390/insects15070532)
Supplement: Supplementary file 1 [file insects-15-00532-s001.zip]

Archive with 1 entries (1 files):
- insects-3050393-supplementary.pdf
